# Supplementary material for: Efficacy of Fosfomycin against Planktonic and Biofilm-Associated MDR Uropathogenic Escherichia coli Clinical Isolates
Source: Trop Med Infect Dis. 2022 Sep 8;7(9):235. doi: 10.3390/tropicalmed7090235 (PMC9505523; doi:10.3390/tropicalmed7090235)
Supplement: Supplementary file 1 [file tropicalmed-07-00235-s001.zip]

Archive with 1 entries (1 files):
- tropicalmed-1860208-supplementary.pdf
